# Supplementary material for: Evidence for SARS-CoV-2 related coronaviruses circulating in bats and pangolins in Southeast Asia
Source: Nat Commun. 2021 Feb 9;12:972. doi: 10.1038/s41467-021-21240-1 (PMC7873279; doi:10.1038/s41467-021-21240-1)
Supplement: Supplementary file 3 — Source Data [file 41467_2021_21240_MOESM3_ESM.xlsx]

## Sheet: Fig 2e
	Net MFI
	Bat SC2r-CoV RmYN02 RBD			Bat SC2r-CoV GX-P5L RBD			SARS CoV-2 RBD			Bat SC2r-CoV RaTG13 RBD			Bat SC2r-CoV SL-ZC45 RBD			SARS CoV-1 RBD			Bat SC2r-CoV RacCS203 RBD			CCHFV NP
Concentration (ng/ml)	1	2	3	1	2	3	1	2	3	1	2	3	1	2	3	1	2	3	1	2	3	1	2	3
10000	33.75	32	33.25	6210	5986.75	6038	5121.5	4885.5	4815	2230.75	2095.75	1954.75	31.5	30	32	4505	4277.5	4200.5	33.5	32	34.5	214.5	184.25	198
1000	17.5	16	17	4328.5	4218	4224.25	2641.5	2478.25	2314.5	732.25	635	593	18	17	17.5	2050.5	1936.75	1900.25	20	20	19.5	51	51	45.5
100	13.5	13	13.5	1305.5	1265	1264.75	667.5	597.5	554	118	101.5	89.75	14.5	14	14.5	439.5	414.25	393	17	16.5	17	22.75	21.5	22.75
10	12	12	12.5	213	198	193	112.5	96	89	27.5	24.75	24	14	13	13	74	68.5	64.5	17.5	15.75	16	18.5	18	18.5
1	13.5	12.5	12	40	39.25	39	30	28.5	28	16	15	15	13.5	13	13	26	24.5	23.5	16	15.5	16	18.5	17.5	18
0.1	12.5	12.5	12.5	21	19.75	19.5	21.5	20.5	20	15.5	13.5	14	14.75	13	13	20.25	20	19	16.5	16	15.5	18.5	18	17.5

## Sheet: Fig 3a
	cPass (% inhibition)
B20201	3.79319	Negative
B20202	4.05198	Negative
B20203	9.83849	Negative
B20204	18.8588	Negative
B20205	7.60939	Negative
B20206	8.93389	Negative
B20207	11.3903	Negative
B20208	14.6446	Negative
B20209	9.51869	Negative
B20210	6.08853	Negative
B20211	2.34668	Negative
B20212	10.5691	Negative
B20213	34.6431	Positive
B20214	7.19188	Negative
B20215	12.6062	Negative
B20216	6.27632	Negative
B20217	5.94364	Negative
B20218	N/A	N/A
B20219	7.4197	Negative
B20220	N/A	N/A
B20221	3.19981	Negative
B20222	8.3529	Negative
B20223	12.854	Negative
B20224	N/A	N/A
B20225	12.843	Negative
B20226	10.2846	Negative
B20227	11.7688	Negative
B20228	7.66802	Negative
B20229	5.95747	Negative
B20230	11.3288	Negative
B20231	8.28522	Negative
B20232	12.5861	Negative
B20233	8.15368	Negative
B20234	10.0453	Negative
B20235	8.6036	Negative
B20236	3.6931	Negative
B20237	2.79421	Negative
B20238	14.423	Negative
B20239	6.02896	Negative
B20240	7.88106	Negative
B20241	8.77089	Negative
B20242	8.7461	Negative
B20243	14.3434	Negative
B20244	6.38022	Negative
B20245	5.7082	Negative
B20246	7.73236	Negative
B20247	9.55539	Negative
B20248	8.37816	Negative
B20249	9.78273	Negative
B20250	10.1469	Negative
B20251	6.53655	Negative
B20252	4.60151	Negative
B20253	36.1745	Positive
B20254	5.99798	Negative
B20255	5.52471	Negative
B20256	9.43242	Negative
B20257	10.1021	Negative
B20258	5.72917	Negative
B20259	7.65753	Negative
B20260	5.90885	Negative
B20261	5.58285	Negative
B20262	11.6482	Negative
B20263	11.7535	Negative
B20264	14.5455	Negative
B20265	15.5421	Negative
B20266	7.33248	Negative
B20267	7.98162	Negative
B20268	9.31565	Negative
B20269	14.6675	Negative
B20270	15.3876	Negative
B20271	14.3277	Negative
B20272	94.7398	Positive
B20273	18.6753	Negative
B20274	9.22986	Negative
B20275	8.15988	Negative
B20276	4.74259	Negative
B20277	7.34869	Negative
B20278	11.7659	Negative
B20279	9.51392	Negative
B20280	8.2571	Negative
B20281	9.10785	Negative
B20282	18.0066	Negative
B20283	6.80488	Negative
B20284	4.64965	Negative
B20285	13.9159	Negative
B20286	4.33557	Negative
B20287	5.13389	Negative
B20288	5.39221	Negative
B20289	13.6404	Negative
B20290	87.4487	Positive
B20291	0.406214	Negative
B20292	15.8376	Negative
B20293	7.4351	Negative
B20294	18.8869	Negative
B20295	14.1433	Negative
B20296	14.6711	Negative
B20297	15.8335	Negative
B20298	12.8432	Negative
B20299	9.93891	Negative
B20300	8.72714	Negative
	# N/A indicates not available due to insufficient sera

## Sheet: Fig 3b
	cPass (% Inhibition)	Interpretation
THAA20001	4.34	Negative
THAA20004	2	Negative
THAA20005	14.63	Negative
THAA20006	12.77	Negative
THAA20029	17.07	Negative
THAA20032	18.1	Negative
THAA20058	91.11	Positive
THAA20059	1.31	Negative
THAA20060	0.73	Negative
THAA20061	0.56	Negative

## Sheet: Fig 3d
		NET MFI	Repeat #1						Repeat #2
		SARS-CoV-2 RBD	RaTG13 RBD	GX-P5L RBD	SL-ZC45 RBD	RmYN02 RBD	SARS-CoV RBD	SARS-CoV-2 RBD	RaTG13 RBD	GX-P5L RBD	SL-ZC45 RBD	RmYN02 RBD	SARS-CoV RBD
	COVID-19 #1	6051.98	2096.22	1852.92	5643.47	5945.81	665.665	6533.82	2325.37	2076.93	6173.17	6489.8	788.091
	COVID-19 #2	5525.53	1906.56	1740.88	5051.67	5273.89	761.558	6019.61	2168	1999.2	5572.02	5777.47	879.795
	COVID-19 #3	5482.83	2182.61	2130.91	5040.83	4867.47	873.278	5451.34	2216.15	2198.54	4926.51	4885.74	887.243
	COVID-19 #4	5694.71	2885.66	2850.73	5983.96	5920.32	1525.91	5230.73	2661.47	2662.79	5405.47	5620.19	1396.5
	COVID-19 #5	5213.66	2317.66	2126.68	5562.16	5687.05	620.046	5151.25	2323.39	2121.35	5433.55	5667.33	622.839
	COVID-19 #6	3343.53	2118.07	2016.76	3951.86	4554.83	615.856	2832.19	1784.24	1717.91	3101.86	3777.58	502.275
	SARS #1	3170.57	2440.56	1983.27	3093.33	2995.44	4722.1	3184.63	2569.55	2048.85	3222.55	3070.05	4613.68
	SARS #2	2510.08	1735.26	1322.35	2457.5	2114.57	4139.79	2342.53	1638.4	1239.48	2280.99	1988.94	3786.47
	SARS #3	2771.68	1870.09	1531.3	2575.99	2300.85	4406.18	2961.94	2040.46	1693.99	2796.87	2479.92	4826.32
	SARS #4	1556.64	777.827	600.929	1292.63	1182.2	3048.06	1490.7	740.834	577.542	1258.01	1125.4	2874.67
	SARS #5	1763.11	1141.92	880.549	1644.19	1379.07	3257.9	1516.1	784.641	535.854	1185.84	981.473	2902.24
	SARS #6	1324.22	1003.68	697.525	1413.06	1170.16	2962.06	1292.88	955.004	662.954	1363.33	1116.73	2886.35
	Control #1	44.321	40.713	47.565	64.0575	97.1569	45.619	58.3956	53.6166	64.5075	81.7965	121.206	60.515
	Control #2	128.639	118.167	109.928	135.013	174.113	105.203	120.035	114.183	96.2325	138.956	168.341	107.996
	Control #3	89.723	51.636	62.363	115.303	76.956	48.412	96.2446	56.5953	65.565	126.144	83.6897	53.067
	Control #4	16.215	19.86	24.311	25.623	18.277	28.861	15.1396	16.8793	20.0925	23.652	17.3151	27.93
	Control #5	58.374	67.524	76.104	88.695	86.5755	68.894	67.0468	78.4391	86.715	103.478	101.967	82.3935
	Control #6	164.852	150.936	102	154.724	211.629	123.823	143.826	127.588	93.06	130.086	185.656	110.324

## Sheet: Fig 3e
		#1	#2	Average
RaTG13	Pre #1	9.6335	-7.52412	1.05469
	Pre #2	0.912293	-1.96141	-0.524559
	First #1	-5.48944	7.21769	0.864127
	First #2	-5.48944	6.79084	0.650701
	Second #1	89.516	94.0193	91.7676
	Second #2	75.0425	80.836	77.9393
RmYN02	Pre #1	9.6335	5.74311	7.6883
	Pre #2	-1.96385	9.81762	3.92688
	First #1	2.11842	6.09236	4.10539
	First #2	-0.10827	9.85642	4.87408
	Second #1	38.5805	25.2733	31.9269
	Second #2	63.0741	68.0707	65.5724

## Sheet: Fig 3f
		#1	#2	Average
RaTG13	Pre #1	16.1877	-11.7497	2.21903
	Pre #2	-7.75862	16.1877	4.21456
	Second #1	84.0358	88.0268	86.0313
	Second #2	32.152	28.1609	30.1564
RmYN02	Pre #1	12.1967	-27.7139	-7.75862
	Pre #2	-27.7139	-11.7497	-19.7318
	Second #1	0.223499	-27.7139	-13.7452
	Second #2	56.0983	76.0536	66.076
